# Supplementary material for: Design, Synthesis, and Biological Evaluation of 4,4’-Difluorobenzhydrol Carbamates as Selective M1 Antagonists
Source: Pharmaceuticals (Basel). 2022 Feb 18;15(2):248. doi: 10.3390/ph15020248 (PMC8879200; doi:10.3390/ph15020248)
Supplement: Supplementary file 1 [file pharmaceuticals-15-00248-s001.zip]

Archive with 1 entries (1 files):
- pharmaceuticals-1585872-supplementary.pdf
